# Supplementary material for: Impact of COVID-19 on vegetable supply chain and food security: Empirical evidence from Bangladesh
Source: PLoS One. 2021 Mar 5;16(3):e0248120. doi: 10.1371/journal.pone.0248120 (PMC7949487; doi:10.1371/journal.pone.0248120)
Supplement: S1 File — (XLSX) [file pone.0248120.s001.xlsx]

## Sheet: Sheet1
		Cost and return between business as usual case and COVID-19
		Pointed gourd	Cucumber	Bottle Gourd	String beans	Brinjal
	Cost Items	In Tk	Tk	Tk
1	Land preparation and seed	11400	9500	6900	7500	9000
2	Fertilizer	22500	9000	15000	12000	22200
3	Insecticides	28500	9000	9000	19500	55200
4	Irrigation, macha and others	48000	33000	51000	49500	43500
5	Intercultural operation and harvesting	57000	16000	15000	46500	15000
	Variable cost	167400	76500	96900	135000	144900
	Gross return
	Yield (ton/acre)	10	6.47	11200	7.5	14
	Price/ton (Business as usual)	20000	25000	20/pic	28000	22000
		200000	161750	112000	210000	308000
	Price/ton (During COVID-19)	11000	10000	7/pic	11000	10000
		110000	64700	78400	82500	140000
	BCR

## Sheet: Sheet2
											Occupation				Farm Size(in Decimal)
Sl. No.	Date	Upazila	Age	Education (in years)	Marital Status	Family size -Male	Family size-Female	Family size Children	Family size Old(60)	Total Family Size	Earning members (No.)	Primary Occupation	Secondary Occupation	Farming experience (in years)	Home & homestead	Own land(under cultivation)	Mortgaged in	Mortgaged out	Rented in	Rented out	Pond	Leased taken	Fellow land
1		Monirampur	45	0	2	1	2	0	0	3	1	1	2	20	10	0	0	0	0	0	0	84	0
2		Monirampur	50	0	2	4	2	0	0	6	2	1	0	20	72	48	0	0	0	0	0	0	0
3		Monirampur	40	0	2	3	1	0	0	4	1	1	0	20	3	8	0	0	0	0	0	36	0
4		Monirampur	48	2	2	2	2	0	0	4	1	1		30	39	300	96	5	0	0	0	48	0
5		Monirampur	35	0	2	1	2	1	0	4	1	2		10	4	9.5	36	0	0	0	0	48	0
6		Monirampur	40	12	2	2	2	0	0	4	1	1		10	9	144	0	0	0	144	0	0	0
7		Monirampur	35	0	2	3	1	1	0	5	2	1		5	7	0	40.8	0	0	0	0	72	0
8		Monirampur	55	0	2	2	3	1	0	6	2	1	0	30	15	0	40	0	0	0	0	50	0
9		Monirampur	58	9	2	2	2	0	0	4	2	1	0	25	4	100	0	0	0	0	0	0	0
10		Monirampur	27	5	2	1	1	1	0	3	1	3	1	5	19	0	48	12	0	0	0	0	0
11		Monirampur	52	2	2	2	2	0	0	4	1	1	0	35	13	72	0	0	0	216	0	0	0
12		Monirampur	38	10	2	2	2	0	0	4	1	3	1	20	5.5	72	0	0	0	0	0	48	0
13		Monirampur	28	8	2	2	2	0	0	4	1	2	1	1.5	12	150	50	0	0	0	0	0	0
14		Monirampur	27	9	2	2	2	0	0	4	1	3	1	7	22	54	0	0	0	0	0	12	0
15		Monirampur	45	2	2	2	1	0	0	3	1	1	0	20	10	4	96	0	0	0	0	36	0
16		Monirampur	38	2	2	2	2	0	0	4	1	1	0	10	10	28.8	0	14.4	0	0	0	52.8	0
17		Monirampur	48	2	1	1	2	0		3	1	2	1	10	30	1152	0	0	0	0	10	0	0
18		Monirampur	39	0	2	1	2	1	0	4	1	1	0	20	22	0	120	0	0	0	0	0	0
19		Monirampur	42	2	2	2	1	2	0	5	1	1	0	25	10	0	31.2	0	0	0	0	62.4	0
20		Monirampur	42	10	2	2	2	0	0	4	1	1	0	10	24	72	48	10	0	0	0	0	0
21		Monirampur	37	10	2	6	6	4	0	16	4	1	0	7	15	96	58	0	39	0	0	0	0
22		Monirampur	37	10	2	6	6	4	0	16	4	1	0	7	15	96	58	0	39	0	0	0	0
23		Monirampur	28	2	2	1	1	2	0	4	1	1	0	10	16	0	24	0	0	0	0	48	0
24		Monirampur	28	2	2	1	1	2	0	4	1	1	0	10	16	0	24	0	0	0	0	48	0
25		Monirampur	37	6	2	3	3	0	0	6	1	2	1	20	15	96	0	0	0	0	0	15	0
26		Monirampur	73	5	2	2	2	0	0	4	4	1	0	40	37	100	0	0	0	43.2	0	0	0
27		Monirampur	42	10	2	1	1	2	0	4	1	1	0	20	36	117	0	0	0	27	0	0
28		Monirampur	28	2	2	2	5	0	0	7	1	1	0	10	24	120	0	0	0	72	0	0
29		Monirampur	30	6	2	1	1	2	0	4	1	1	0	12	8	42	0	0	0	36	0	0	0
30		Monirampur	67	0	2	3	2	0	0	5	2	1	0	20	3	0	0	0	0	0		144	0
31		Monirampur	25	0	2	1	1	1	0	3	1	1	0	10	4	24	0	0	0	0	0	36	0
32		Monirampur	46	16	2	2	3	0	0	5	1	3	1	30	14	68	0	0	0	10	0	30	0
33		Monirampur	49	2	2	3	3	0	0	6	3	1	0	30	6	27	144	0	0	0	0	0	0
34		Monirampur	65	0	2	2	3	0	0	5	1	1	0	10	21	240	0	0	0	0	0	0	0
35		Monirampur	52	10	2	1	2	0	0	3	1	1	0	20	6	30	0	0	0	0		0	0
36		Monirampur	50	0	2	1	2	2	0	5	1	1	0	30	33	0	0	0	216	0	0	0	0
37		Monirampur	36	0	2	2	2	0	0	4	1	1	0	15	18	24	48	0	0	0	0	0	0
38		Monirampur	30	10	2	2	2	1	0	5	1	1	2	14	33	192	144	0	0	0	64	0	0
39		Monirampur	32	10	2	2	2	1	0	5	1	1	2	14	33	192	44	0	0	0	64	0	0
40		Monirampur	40	10	2	1	1	1	0	3	1	1	0	21	22	70	0	0	0	0	33	30	0
41		Monirampur	45	16	2	1	1	2	0	4	1	2	1	16	34	197	0	48	0	0	242	0	16
42		Monirampur	38	8	2	1	1	2	0	4	1	1	0	9	30	240	25	0	0	0	0	40	0
43		Monirampur	38	8	2	1	1	2	0	4	1	1	0	9	30	240	25	0	0	0	0	40	0
44		Monirampur	37	16	2	3	2	2	0	7	1	3	1	16	17	30	0	66	0	0	20	0	0
45		Monirampur	47	16	2	2	2	1	0	5	1	3	1	30	23	44	42	0	0	0	1	0	0
46		Monirampur	27	2	2	1	1	1	0	3	1	3	1	5	19	48	48	10	0	0	0	0	0
47		Monirampur	32	5	2	1	1	1	0	3	1	1	0	16	4	0	48	0	0	0	0	240	0
48		Monirampur	55	5	2	2	3	2	0	7	2	1	0	40	12	192	0	96	0	0	10	0	13
49		Monirampur	57	0	2	1	2	1	0	4	2	1	0	45	37	48	0	0	0	0	5	120	0
50		Monirampur	50	0	2	2	1	0	0	3	1	1	0	40	14	22.5	72	0	0	0	0	0	0
51		Monirampur	44	5	2	2	2	1	0	5	2	1	0	25	21	72	0	0	0	0	16	0	4
52		Monirampur	55	0	2	2	1	0	0	3	1	1	0	42	36	96	0	96	0	0	24	0	35
53		Monirampur	32	0	2	2	2	0	0	4	1	1	0	20	6	50	37.5	0	0	0	0	0	0
54		Monirampur	55	0	2	3	2	1	0	6	2	1	0	40	8	72	0	0	0	0	0	48	0
55		Monirampur	25	8	2	1	1	1	0	3	1	1	0	7	4	17.5	0	0	0	0	10	32.5	0
56		Monirampur	40	0	2	1	3	1	0	5	1	1	5	25	23	0	0	0	0	0	0	45	0
57		Monirampur	34	5	2	2	3	2	0	7	1	1	5	20	2	10	0	0	0	0	0	97.5	0
58		Monirampur	60	8	2	1	1	0	0	2	1	1	0	40	40	240	0	0	0	0	0	103	4
59		Monirampur	44	8	2	1	1	3	0	5	1	1	2	25	8	47	0	20	0	0	28	96	0
60		Monirampur	35	10	2	1	1	1	0	3	1	1	5	15	4	0	0	0	0	0	0	22.5	0
61		Monirampur	50	0	2	1	1	0	0	2	1	1	0	35	48	48	0	0	0	0	0	96	0
62		Monirampur	46	5	2	1	3	2	0	6	1	1	0	30	10	120	0	0	0	23	0	0	0
63		Monirampur	46	5	2	1	3	2	0	6	1	1	0	30	10	120	0	0	0	23	0	0	0
64		Monirampur	50	0	2	1	2	2	0	5	1	1	0	35	14	40	0	0	0	0	10	72	0
65		Monirampur	45	5	2	1	1	2	0	4	1	1	0	32	20	48	67.5	0	0	0	0	0	0
66		Monirampur	46	2	2	2	2	1	0	5	2	1	0	20	30	96	0	84	0	0	0	15	0
67		Monirampur	48	10	2	3	3	0	0	6	1	1	0	28	15	288	0	0	0	0	30	25	0
68		Monirampur	30	0	2	3	2	1	1	7	1	1	5	15	11	40	0	0	0	0	5	0	0
69		Monirampur	28	10	2	1	1	2	0	4	1	1	4	9	17	50	10	0	0	0	0	25	0
70		Monirampur	50	3	2	1	1	3	0	5	3	1	2	35	7	72	0	0	0	0	20	0	0
71		Monirampur	50	3	2	1	1	3	0	5	3	1	2	35	7	72	0	0	0	0	20	0	0
72		Monirampur	35	10	2	1	1	2	0	4	1	1	2	15	8	25	0	0	12.5	0	0	0	0
73		Monirampur	50	0	2	5	2	0	0	7	3	1	0	40	9	96	96	0	0	0	30	0	40
74		Monirampur	38	2	2	3	3	0	0	6	1	1	2	20	22	72	72	0	0	0	12	48	0
75		Monirampur	47	7	2	1	3	0	0	4	1	1	2	30	17	120	0	0	0	0	0	25	0
76		Monirampur	47	7	2	1	2	1	0	4	1	1	2	29	96	0	25	0	0	0	12	144	0
77		Monirampur	55	0	2	2	3	0	0	5	2	1	0	40	25	35	0	240	0	0	40	0	0
78		Monirampur	30	0	2	2	2	1	0	5	1	1	0	20	12	25	0	0	0	0	0	127.5	0
79		Monirampur	60	9	2	2	2	3	1	8	1	1	0	50	20	60	48	0	0	0	15	240	0
80		Monirampur	52	10	2	1	1	2	0	4	2	3	1	30	9	312	0	0	0	0	30	0	0
81		Monirampur	40	0	2	3	1	0	0	4	1	1	0	20	3	8	0	0	0	0	0	36	0
82		Monirampur	35	0	2	3	1	1	0	5	2	1		5	7	0	40.8	0	0	0	0	72	0
83		Monirampur	58	9	2	2	2	0	0	4	2	1	0	25	4	100	0	0	0	0	0	0	0
84		Monirampur	52	2	2	2	2	0	0	4	1	1	0	35	13	72	0	0	0	216	0	0	0
85		Monirampur	28	8	2	2	2	0	0	4	1	2	1	1.5	12	150	50	0	0	0	0	0	0
86		Monirampur	25	0	2	1	1	1	0	3	1	1	0	10	4	24	0	0	0	0	0	36	0
87		Monirampur	49	2	2	3	3	0	0	6	3	1	0	30	6	27	144	0	0	0	0	0	0
88		Monirampur	52	10	2	1	2	0	0	3	1	1	0	20	6	30	0	0	0	0		0	0
89		Monirampur	36	0	2	2	2	0	0	4	1	1	0	15	18	24	48	0	0	0	0	0	0
90		Monirampur	32	10	2	2	2	1	0	5	1	1	2	14	33	192	44	0	0	0	64	0	0
91		Monirampur	47	16	2	2	2	1	0	5	1	3	1	30	23	44	42	0	0	0	1	0	0
92		Monirampur	32	5	2	1	1	1	0	3	1	1	0	16	4	0	48	0	0	0	0	240	0
93		Monirampur	57	0	2	1	2	1	0	4	2	1	0	45	37	48	0	0	0	0	5	120	0
94		Monirampur	44	5	2	2	2	1	0	5	2	1	0	25	21	72	0	0	0	0	16	0	4
95		Monirampur	32	0	2	2	2	0	0	4	1	1	0	20	6	50	37.5	0	0	0	0	0	0
96		Monirampur	25	8	2	1	1	1	0	3	1	1	0	7	4	17.5	0	0	0	0	10	32.5	0
97		Monirampur	34	5	2	2	3	2	0	7	1	1	5	20	2	10	0	0	0	0	0	97.5	0
98		Monirampur	50	3	2	1	1	3	0	5	3	1	2	35	7	72	0	0	0	0	20	0	0
99		Monirampur	50	0	2	5	2	0	0	7	3	1	0	40	9	96	96	0	0	0	30	0	40
100		Monirampur	47	7	2	1	3	0	0	4	1	1	2	30	17	120	0	0	0	0	0	25	0
